# Supplementary material for: In vitro identification of underutilized β-lactam combinations against methicillin-resistant Staphylococcus aureus bacteremia isolates
Source: Microbiol Spectr. 2024 Jun 25;12(8):e00976-24. doi: 10.1128/spectrum.00976-24 (PMC11302340; doi:10.1128/spectrum.00976-24)
Supplement: Data S1 — All data generated or analyzed during this study in tabular form, as specified in the data availability statement. [file spectrum.00976-24-s0001.xlsx]

## Sheet: DataTableS1
Data S1: Data generated for this study.																																														-2.91683
																									ug/ml of primary and secondary antibiotic in each combination required to reach 95% growth inhibition (IC95)
	Log2FIC95											CRF IC95 (ug/ml)		DAP IC95 (ug/ml)		GEN IC95 (ug/ml)		GEN IC95 (ug/ml)		VAN IC95 (ug/ml)		% growth inhibition (2ug/ml OXA or CZN alone)			Combo: CRF+GEN		Combo: CRF+RIF		Combo: CRF+DAP		Combo: DAP+GEN		Combo: DAP+RIF		Combo: DAP+CZN	Combo: DAP+OXA	Combo: VAN+GEN		Combo: VAN+RIF		Combo: VAN+CZN	Combo: VAN+OXA	fold-change in primary antibiotic needed to reach 95% growth inhibition (IC95), when secondary antibiotic is added
Strain	CRF+GEN	CRF+RIF	VAN+GEN	VAN+RIF	CRF+DAP	DAP+GEN	DAP+RIF	VAN+CZN	VAN+OXA	DAP+CZN	DAP+OXA	CAM	CAMCa	CAMCa	CAMCaNaCl	CAM	CAMCa	CAM	CAMCa	CAM	CAMNaCl	CZN in CAM	CZN in CAMCa	OXA in CAMNaCl	ug/ml CRF	ug/ml GEN	ug/ml CRF	ug/ml RIF	ug/ml CRF	ug/ml DAP	ug/ml DAP	ug/ml GEN	ug/ml DAP	ug/ml RIF	ug/ml DAP	ug/ml DAP	ug/ml VAN	ug/ml GEN	ug/ml VAN	ug/ml RIF	ug/ml VAN	ug/ml VAN	DAP+RIF	DAP+CRF	DAP+GEN	DAP+CZN	DAP+OXA	VAN+RIF	VAN+GEN
TR157	0.791282	-0.0387564	0.88589	0.906683	0.462603	0.228417	0.887339	-0.195954	0.595222	-0.381949	0.250756	1.96779	2.38831	0.702251	0.676903	0.301624	0.672303	0.00787007	0.0124618	0.937973	1.57227	24.4077	21.2975	62.0079	1.00719	0.382336	0.596785	0.00505322	1.24411	0.653769	0.446902	0.293112	0.744164	0.0108893	0.568697	0.807976	0.968957	0.218551	1.05553	0.00531101	0.782061	2.45299	1.05968	-1.07416	-1.57138	-1.23484	1.19364	1.12533	1.03303
TR166	0.850866	-0.747253	0.592517	0.725656	-0.751788	0.264238	1.13293	-0.591947	-0.0121681	-1.19259	-0.372159	1.24339	1.61909	0.341826	0.386603	0.540067	0.490635	0.0087055	0.00837151	1.08725	1.33539	20.5185	5.53792	33.1928	1.14414	0.486422	0.377664	0.00262345	0.311341	0.135847	0.244557	0.238141	0.447849	0.00712543	0.151858	0.300935	0.828282	0.439673	0.860096	0.00746057	0.74457	1.28312	1.31017	-2.51627	-1.39774	-2.25096	-1.28467	-1.2641	-1.31265
TR172	0.176278	0.0258481	0.480191	1.05737	-0.310067	0.0844178	1.12287	-0.15292	-0.52089	-0.567196	-0.879265	0.825717	1.36588	0.648533	0.585408	0.702932	0.790888	0.00401915	0.00522631	1.10399	1.95037	5.64979	13.4741	26.0607	0.436972	0.415019	0.445621	0.00187372	0.216276	0.417712	0.359595	0.440224	0.874667	0.00474002	0.456441	0.318292	0.955928	0.365641	1.58486	0.0026839	0.994946	1.31066	1.34869	-1.55258	-1.80351	-1.42085	-1.83922	1.43558	-1.15488
TR181	NaN	-0.15922	NaN	0.617377	-0.250381	NaN	0.801078	-0.0987613	0.877254	-0.855942	-0.493915	2.43428	2.62053	0.314832	0.363434	NaN	36.293	0.00522816	0.00661165	0.751393	0.863354	26.0515	3.04014	7.07248	NaN	NaN	1.02642	0.00256248	0.438261	0.197051	NaN	NaN	0.384822	0.00355153	0.17669	0.262216	NaN	NaN	0.63408	0.00453406	0.798223	1.56533	1.22231	-1.59772	NaN	-1.78183	-1.38601	-1.18501	NaN
TR254	0.775762	-0.237727	0.111215	0.624951	-0.336066	0.303624	0.543822	-0.844183	-0.969439	-1.15471	-0.739015	0.944192	1.47438	0.497886	0.466464	0.434107	0.350717	0.00554869	0.00705073	0.912728	1.81093	16.9549	7.03811	60.2022	0.771343	0.39731	0.337401	0.00285273	0.327711	0.279531	0.260292	0.242877	0.354139	0.00541868	0.227346	0.284182	0.482536	0.232917	0.595712	0.00471963	0.499305	0.754953	-1.4059	-1.78115	-1.9128	-2.18999	-1.64143	-1.53216	-1.89152
TR258	0.328405	NaN	0.0803692	NaN	0.511923	0.401169	NaN	-1.18204	-0.50945	-1.15834	-0.955974	2.13287	1.23609	2.1123	2.84101	0.73046	0.583022	NaN	NaN	2.7328	4.25287	29.5453	4.77933	55.7221	0.964443	0.607174	NaN	NaN	0.631117	1.89049	1.3776	0.341835	NaN	NaN	0.966832	1.45531	1.33356	0.330108	NaN	NaN	1.29842	3.14727	NaN	-1.11733	-1.53332	-2.18476	-1.95217	NaN	-2.04925
TR261	-0.0883587	-0.31436	0.203045	1.03792	0.918884	-0.232867	0.474508	-0.25707	-0.648049	-1.40652	-0.623091	1.06623	0.741533	0.703062	0.370183	0.577632	0.588224	0.00927121	0.0204811	0.835575	1.4504	8.33561	18.7351	54.2349	0.47847	0.260106	0.428199	0.00359323	0.711934	0.587702	0.25403	0.340951	0.663885	0.0137374	0.299887	0.246559	0.523298	0.282758	0.969356	0.00808449	0.725905	0.900347	-1.05901	-1.19629	-2.76764	-2.34442	-1.5014	1.16011	-1.59675
TR263	0.48941	0.407982	-0.142417	0.37953	-0.0962418	0.344513	0.819737	-0.956186	-1.0236	-0.236615	-0.157372	1.00835	1.0994	0.400942	0.407784	0.547264	0.60756	0.00664723	0.00880581	1.58332	3.68517	34.5441	44.3121	53.0469	0.9233	0.294235	0.682677	0.00415043	0.223067	0.294594	0.3643	0.262182	0.534346	0.00421951	0.35108	0.38357	0.988189	0.139945	1.2039	0.00325304	0.831554	1.74329	1.33273	-1.361	-1.10058	-1.14202	-1.06313	-1.31515	-1.60224
TR274	0.600918	0.132846	0.662602	0.645328	-0.00104829	-0.000769079	0.446602	-0.185201	-0.550775	-1.04361	-1.12654	0.70105	0.944139	0.390658	0.582014	0.203597	0.247347	0.00734058	0.00780491	0.861672	1.24593	74.2719	50.6306	25.3125	0.529615	0.167735	0.313925	0.00454179	0.343661	0.219158	0.162165	0.104847	0.208706	0.00616821	0.228906	0.24485	0.723185	0.149581	0.627989	0.0059347	0.975947	0.849487	-1.87181	-1.78254	-2.40902	-1.70663	-2.37703	-1.37211	-1.1915
TR287	0.787006	-0.171875	0.380337	0.702503	-0.0998893	0.0972632	0.80184	-0.61652	-0.812924	-0.854081	-0.708315	1.25216	1.12334	0.410045	0.447841	0.401869	0.613633	0.00747295	0.0105765	0.942549	1.57319	21.9706	19.5209	37.3564	0.954555	0.454701	0.376535	0.00454291	0.281409	0.241335	0.252726	0.204116	0.348113	0.00712114	0.206805	0.273298	0.617771	0.281058	0.625301	0.00720614	0.592063	0.896196	-1.17791	-1.69907	-1.62248	-1.98276	-1.63865	-1.50735	-1.52573
TR314	0.318807	-0.706604	0.297039	0.789753	0.326758	0.28077	0.592773	-0.567898	-0.385826	-1.54489	-1.50465	1.10415	0.785761	0.30047	0.29464	0.271548	0.490257	0.00633852	0.00940401	0.818176	0.995878	22.1609	18.6416	50.1102	0.469095	0.216604	0.358066	0.00181991	0.455446	0.201451	0.169259	0.326471	0.27532	0.0059114	0.103012	0.120635	0.452847	0.176503	0.916002	0.00393098	0.552933	0.797809	-1.09135	-1.49152	-1.77521	-2.91683	-2.44242	1.11957	-1.80674
TR318	0.578146	-0.0372873	0.351291	0.720958	-0.400372	0.319821	1.12668	-0.794594	-0.263734	-0.928489	-0.598935	0.746161	0.950807	0.390129	0.420871	0.299479	0.315249	0.0065393	0.0107591	0.993039	1.17234	25.0182	15.0674	54.133	0.46862	0.226021	0.340514	0.00350342	0.206441	0.209591	0.214599	0.214095	0.491308	0.0104571	0.205658	0.294679	0.586963	0.229013	0.749608	0.00623946	0.588844	0.993978	1.25935	-1.86138	-1.81794	-1.89698	-1.42823	-1.32475	-1.69183
TR328	0.839308	0.0302404	0.284329	0.664301	-0.181263	0.00712215	0.797879	-0.723372	-0.664559	-0.936547	-0.535003	0.698767	0.808663	0.519951	0.307494	0.357508	0.599105	0.00638135	0.00954103	1.00537	1.33164	20.7605	22.9817	41.8977	0.600145	0.331725	0.249005	0.00424301	0.192756	0.349408	0.384294	0.185977	0.490915	0.00732412	0.28418	0.220518	0.750134	0.175541	0.748833	0.00540214	0.621224	0.839786	-1.05915	-1.48809	-1.353	-1.82966	-1.39442	-1.34258	-1.34025
TR329	0.438585	-0.473597	0.614089	0.620797	0.073999	0.626428	0.892254	-0.937138	-0.849864	-1.54492	-1.43909	0.823906	0.655387	1.07949	2.06407	0.556319	0.445727	0.00628492	0.00631772	0.921246	1.50159	41.582	32.5447	63.5119	0.495179	0.397499	0.199777	0.00303031	0.248491	0.722199	0.941571	0.30026	0.995649	0.00599925	0.451081	0.873729	0.839633	0.372343	0.630769	0.00528496	0.480645	0.848193	-1.08421	-1.49473	-1.14648	-2.39311	-2.36237	-1.46051	-1.0972
TR331	0.44927	0.16594	0.0416003	0.887425	0.396255	0.216783	0.868457	-0.00360267	0.172662	-1.10744	-0.313134	2.37021	1.81254	0.610689	0.449456	0.585819	0.518034	0.00816313	0.010849	1.15423	3.7056	13.6461	6.00704	44.1518	1.00549	0.557355	0.787576	0.00720348	1.5456	0.507807	0.318431	0.343753	0.410875	0.00731874	0.328763	0.35941	0.629722	0.289222	1.01409	0.0076848	1.21695	4.11179	-1.48631	-1.2026	-1.91781	-1.85754	-1.25054	-1.1382	-1.83293
TR332	0.506513	0.0408447	0.233239	0.502418	0.293162	0.12871	0.817245	-0.160671	-0.378724	-0.758035	-0.882889	1.56447	0.949584	0.51632	0.40124	0.495121	0.409183	0.0107734	0.00842379	0.96114	1.95667	19.3234	13.8248	54.0677	1.07651	0.450627	0.502235	0.00654918	0.585511	0.354939	0.29094	0.193473	0.39092	0.00809799	0.282092	0.212493	0.616577	0.264705	0.594341	0.00794913	0.859336	1.55956	-1.32078	-1.45467	-1.77466	-1.83032	-1.88825	-1.61715	-1.55883
TR335	-0.427024	NaN	0.62501	NaN	-0.268712	1.32463	NaN	-1.4528	-0.864739	-1.06688	-0.900792	1.67963	1.60056	0.591386	0.637683	1.68679	0.788688	NaN	NaN	2.50662	3.40739	60.4936	49.1947	8.7048	0.579055	0.572552	NaN	NaN	0.356687	0.31693	1.87127	2.08092	NaN	NaN	0.307143	0.342736	2.56367	0.939485	NaN	NaN	0.901853	1.87294	NaN	-1.86598	3.1642	-1.92544	-1.86057	NaN	1.02276
TR344	0.365657	-0.0579164	0.123895	0.781233	0.0494376	0.08142	0.848789	-0.44192	-1.53337	-0.317541	-0.882332	0.947134	1.47942	0.382103	0.649907	0.465238	0.419713	0.00862447	0.00803409	0.868236	3.42937	16.3521	10.5571	48.7622	0.637769	0.286769	0.335834	0.00385861	0.30386	0.302423	0.222691	0.205023	0.336213	0.00791022	0.319184	0.351392	0.5135	0.235942	0.629427	0.00739093	0.646449	0.902039	-1.13649	-1.26347	-1.71584	-1.19712	-1.84952	-1.37941	-1.69082
TR346	0.23468	-0.233919	0.0830438	0.671464	-0.56933	0.0911195	0.834454	-0.345771	-1.00135	-1.23276	-1.15351	1.26325	1.4614	0.514273	0.747026	0.428105	0.474437	0.00428332	0.00491864	0.849712	2.41078	8.25642	0	23.9908	0.833993	0.205161	0.404582	0.00214179	0.370919	0.23688	0.29819	0.21735	0.345406	0.00542278	0.232419	0.304179	0.497098	0.199343	0.495476	0.00427597	0.68578	1.07693	-1.4889	-2.17103	-1.72465	-2.2127	-2.45588	-1.71494	-1.70935
TR35	-0.191559	0.195514	-0.303905	0.578486	0.0531009	0.41531	0.979451	-1.33048	-1.30171	-0.398352	0.430024	1.13476	1.37278	1.68762	1.53168	1.18543	1.49728	0.00553847	0.00567889	2.77642	4.97233	15.1561	4.22283	58.8134	0.426078	0.548583	0.488068	0.00375196	0.543981	0.995634	0.947468	0.862625	1.21343	0.00659604	1.2926	2.20674	0.916234	0.555995	1.44559	0.00523764	1.10588	1.93953	-1.39079	-1.69502	-1.78119	-1.3056	1.44073	-1.92062	-3.03025
TR379	-0.087198	-0.309064	0.774893	0.894691	-0.307103	0.256329	0.752282	-0.826457	1.27417	-0.933964	-0.442285	2.22578	2.47025	0.631099	0.378572	0.42824	0.263903	0.00821296	0.00503369	1.17952	0.911464	33.926	13.0491	55.7539	0.697366	0.220035	0.638236	0.00489481	0.414617	0.356584	0.347355	0.131361	0.443917	0.00407975	0.294305	0.266217	1.36692	0.288892	1.4586	0.00748849	0.706012	2.64278	-1.42166	-1.76985	-1.81687	-2.14437	-1.42205	1.23661	1.15888
TR384	0.393204	-0.0947791	0.850093	0.810495	-0.110153	0.0184891	0.704463	-0.582062	0.627433	-1.09475	-0.144764	2.55909	2.70567	0.540211	0.48805	0.410035	0.483214	0.00630008	0.00644854	1.24476	1.92011	16.4097	4.97225	41.9719	1.32063	0.394043	0.91598	0.00371679	0.928463	0.363644	0.214755	0.274284	0.32785	0.00569525	0.222895	0.441606	0.945797	0.455953	0.934946	0.00612919	0.815656	3.69989	-1.64774	-1.48555	-2.51548	-2.42362	-1.10517	-1.33138	-1.3161
TR393	1.0107	-0.442132	0.58673	0.885616	-0.135014	0.552757	1.30831	-0.440782	-0.451288	-0.578453	-0.777927	1.77356	2.05928	0.411227	0.487255	0.447526	0.342917	0.0067972	0.00765021	0.728913	1.53343	28.3127	7.21291	64.0947	1.40308	0.79342	0.407237	0.00300366	0.541981	0.269142	0.266585	0.242297	0.59137	0.00701055	0.290868	0.283858	0.66415	0.240451	0.919007	0.00433892	0.5605	1.15238	1.43806	-1.52792	-1.54257	-1.41379	-1.71654	1.26079	-1.09751
TR399	0.75611	-0.436861	0.392958	0.538344	-0.623204	0.113022	0.540802	-0.959692	-0.288507	-1.32781	-0.552724	1.4137	1.37276	0.647391	0.698323	0.303651	0.291493	0.00744036	0.00696791	0.863888	1.42666	29.5339	13.8942	59.6855	0.809175	0.41491	0.437288	0.00219023	0.307922	0.331634	0.180843	0.191708	0.508038	0.00526196	0.312485	0.446634	0.786093	0.0941301	0.719682	0.00627325	0.411826	1.19579	-1.2743	-1.95212	-3.57985	-2.07175	-1.56352	-1.20038	-1.09896
TR403	NaN	-0.491247	NaN	0.720129	-0.442665	NaN	0.564587	-1.22358	0.0239055	-1.00652	-0.701657	1.01688	0.902355	0.507068	0.586462	NaN	59.247	0.00605797	0.00588762	1.04033	0.980759	24.1961	4.7368	64.3096	NaN	NaN	0.28894	0.00186479	0.170357	0.275977	NaN	NaN	0.388131	0.00421109	0.258535	0.374798	NaN	NaN	0.93408	0.00651653	0.515023	1.05743	-1.30644	-1.83736	NaN	-1.96131	-1.56474	-1.11375	NaN
TR406	-0.268867	-0.0417408	0.175838	0.876234	-0.222426	0.207301	0.525931	0.417123	0.044221	-0.825945	-0.0643521	2.03898	1.59969	0.499068	0.52091	0.530066	0.575	0.00625039	0.00764667	0.738113	1.33863	7.81538	4.45009	20.8457	0.85252	0.23724	0.99853	0.00377865	0.517805	0.257502	0.244946	0.362501	0.312229	0.00628329	0.282962	0.494452	0.428989	0.243014	0.650646	0.00501173	0.994793	1.451	-1.5984	-1.93811	-2.03746	-1.76373	-1.05351	-1.13443	-1.72059
TR419	0.899876	-0.109272	0.299994	0.774388	-0.503994	0.0466026	0.704323	-0.528827	-0.195302	-1.09226	-0.892021	1.04828	0.783945	0.454504	0.721903	0.243005	0.247047	0.00548849	0.00531882	0.857916	1.02767	20.7121	0.334236	56.7399	1.21714	0.173346	0.615303	0.00202899	0.173978	0.218698	0.252815	0.113378	0.392485	0.00407607	0.221742	0.385422	0.592744	0.131538	0.800867	0.00411596	0.58388	0.924527	-1.15802	-2.07823	-1.79777	-2.0497	-1.87302	-1.07123	-1.44736
TR425	0.117634	-0.331748	0.698825	1.19041	0.0159108	0.101492	0.93255	-0.189403	-0.0656987	-0.932601	-1.42096	1.4971	1.15269	0.467136	1.06333	0.677388	0.667411	0.00761573	0.00694895	0.892462	1.57315	21.2195	12.7553	30.9699	0.634001	0.412182	0.49672	0.00320121	0.401779	0.298542	0.283769	0.29756	0.512851	0.00532073	0.244045	0.380441	0.937588	0.374179	1.39421	0.00551541	0.813296	1.37404	1.09786	-1.56472	-1.64618	-1.91414	-2.79499	1.56221	1.05056
TR54	-0.0337197	0.134152	0.22983	0.980031	-0.132784	-0.195113	0.44294	-0.86966	-0.30749	-1.12201	-0.922471	0.981732	0.824046	0.442343	0.45162	0.43914	0.443159	0.00599787	0.0050751	0.894186	1.15195	26.7989	20.7845	57.4948	0.626282	0.148058	0.677288	0.00241463	0.408579	0.181331	0.158743	0.212613	0.214333	0.00432743	0.224091	0.207402	0.502652	0.277645	0.800538	0.00666693	0.517936	0.927779	-2.06381	-2.43942	-2.78653	-1.97395	-2.17751	-1.11698	-1.77893
TR61	0.275379	0.343233	0.523845	1.03917	-0.205292	-0.0719809	0.643062	-0.108536	0.265313	-1.30109	0.259523	2.08586	2.80859	0.706251	0.417219	0.399612	0.197574	0.00674155	0.00785785	1.11982	1.70874	35.003	27.2279	69.6246	0.571649	0.327497	0.599373	0.00663946	0.684776	0.423785	0.161881	0.144351	0.451795	0.00779124	0.298927	0.629562	0.727005	0.294871	1.03578	0.00812454	1.10198	2.40085	-1.56321	-1.66653	-4.36278	-2.36262	1.50895	-1.08113	-1.54032
KPD131	NaN	NaN	NaN	NaN	-0.16825	0.148979	0.598348	NaN	NaN	-0.512401	NaN	NaN	1.38466	0.49091	NaN	NaN	0.470528	NaN	0.00717998	NaN	NaN	NaN	0	NaN	NaN	NaN	NaN	NaN	0.617912	0.215047	0.241918	0.284619	0.433933	0.00447758	0.347562	NaN	NaN	NaN	NaN	NaN	NaN	NaN	-1.1313	-2.2828	-2.02924	-1.41244	NaN	NaN	NaN
KPD132	NaN	NaN	NaN	NaN	0.498927	0.224223	0.45871	NaN	NaN	-0.864236	NaN	NaN	1.27851	0.492252	NaN	NaN	0.516163	NaN	0.00772767	NaN	NaN	NaN	2.7808	NaN	NaN	NaN	NaN	NaN	1.15575	0.31425	0.304195	0.279184	0.34359	0.00530127	0.268977	NaN	NaN	NaN	NaN	NaN	NaN	NaN	-1.43267	-1.56643	-1.61821	-1.83009	NaN	NaN	NaN
KPD78	NaN	NaN	NaN	NaN	-0.431799	-0.0244491	0.74675	NaN	NaN	-0.603073	NaN	NaN	2.16313	0.558175	NaN	NaN	0.710033	NaN	0.0105665	NaN	NaN	NaN	29.8816	NaN	NaN	NaN	NaN	NaN	0.553219	0.255498	0.241817	0.359502	0.50722	0.00764116	0.400065	NaN	NaN	NaN	NaN	NaN	NaN	NaN	-1.10046	-2.18465	-2.30825	-1.39521	NaN	NaN	NaN
KPD79	NaN	NaN	NaN	NaN	0.030663	0.00680978	0.687611	NaN	NaN	-1.22973	NaN	NaN	0.857906	0.457728	NaN	NaN	0.595257	NaN	0.0069391	NaN	NaN	NaN	20.0221	NaN	NaN	NaN	NaN	NaN	0.414502	0.241706	0.204485	0.326853	0.405383	0.00497495	0.192945	NaN	NaN	NaN	NaN	NaN	NaN	NaN	-1.12912	-1.89374	-2.23844	-2.37232	NaN	NaN	NaN
KPD80	NaN	NaN	NaN	NaN	0.349175	0.223105	0.806641	NaN	NaN	-1.34648	NaN	NaN	0.577375	1.9702	NaN	NaN	1.30071	NaN	0.00692806	NaN	NaN	NaN	39.5903	NaN	NaN	NaN	NaN	NaN	0.41334	1.14561	1.23828	0.699331	1.73235	0.00602923	0.94054	NaN	NaN	NaN	NaN	NaN	NaN	NaN	-1.1373	-1.71978	-1.59108	-2.09475	NaN	NaN	NaN
KPD81	NaN	NaN	NaN	NaN	0.0604484	-0.109173	0.493425	NaN	NaN	-1.28368	NaN	NaN	1.97687	0.768794	NaN	NaN	0.535576	NaN	0.00705441	NaN	NaN	NaN	14.7215	NaN	NaN	NaN	NaN	NaN	0.784453	0.312764	0.186557	0.360764	0.404862	0.00619207	0.309059	NaN	NaN	NaN	NaN	NaN	NaN	NaN	-1.8989	-2.45806	-4.12097	-2.48753	NaN	NaN	NaN
Notes:
Log2FIC95 is a measure of drug interaction at the 95% growth inhibition level: the more positive the number the more antagonistic the combination; the more negative the number the more synergistic the combination, with combinations close to zero being additive
Single drug concentrations required to reach 95% growth inhibition (IC95) are in columns M through V, and are given for each growth medium that each drug was tested in.
Growth medium abbreviations: CAMHB = Cation-Adjusted Mueller Hinton Broth. CAMCa = Cation-Adjusted Mueller Hinton Broth supplemented with 23ug/ml Ca2+. CAMNaCl = Cation-Adjusted Mueller Hinton Broth supplemented with 2% NaCl. CAMCaNaCl = Cation-Adjusted Mueller Hinton Broth supplemented with 23ug/ml Ca2+ and 2% NaCl.
OXA and CZN are always used at 2ug/ml (alone, and when they are used in combinations)
For a combination name, the primary antibiotic is listed first and the secondary antibiotic is listed second. The names CRF+DAP and DAP+CRF both refer to the same combination, they just indicate which antibiotic is considered "primary" or "secondary" for fold-change or difference calculations.
For the fold-change in primary antibiotic needed to reach 95% growth inhibition (IC95), when secondary antibiotic is added: a positive number indicates a fold-increase in primary antibiotic required to reach IC95 when secondary antibiotic is added, and a negative number indicates a fold-decrease in primary antibiotic required to reach IC95 when secondary antibiotic is added
For the difference in primary antibiotic (ug/ml) needed to reach IC95, when secondary antibiotic is added: a positive number indicates an increase in primary antibiotic required to reach IC95 when secondary antibiotic is added, and a negative number indicates a decrease in primary antibiotic required to reach IC95 when secondary antibiotic is added
[truncated: 17 more columns]
